# Supplementary material for: HLA Expression in Relation to HLA Type in Classic Hodgkin Lymphoma Patients
Source: Cancers (Basel). 2021 Nov 20;13(22):5833. doi: 10.3390/cancers13225833 (PMC8616181; doi:10.3390/cancers13225833)
Supplement: Supplementary file 1 [file cancers-13-05833-s001.zip]

Archive with 1 entries (1 files):
- cancers-1410931-supplementary.pdf
